# Supplementary material for: Effect of Cr:Al Ratio on Corrosion Mechanism of Ni-Cr-Mo-Al Alloys in 3.5 wt.% NaCl Solution: Microstructure and Electrochemical and Passive Characteristics
Source: Materials (Basel). 2025 May 8;18(10):2177. doi: 10.3390/ma18102177 (PMC12113175; doi:10.3390/ma18102177)
Supplement: Supplementary file 1 [file materials-18-02177-s001.zip]

Archive with 1 entries (1 files):
- materials-3595972-supplementary.pdf
